# Supplementary material for: An Optimized Direct Lysis Gene Expression Microplate Assay and Applications for Disease, Differentiation, and Pharmacological Cell-Based Studies
Source: Biosensors (Basel). 2022 May 26;12(6):364. doi: 10.3390/bios12060364 (PMC9221485; doi:10.3390/bios12060364)
Supplement: Supplementary file 1 [file biosensors-12-00364-s001.zip]

Archive with 1 entries (1 files):
- biosensors-1696032-Supplementary.pdf
